# Supplementary material for: The Role of Hysteroscopy for the Treatment of Interstitial Ectopic Pregnancy: A Systematic Review
Source: J Clin Med. 2026 Mar 12;15(6):2158. doi: 10.3390/jcm15062158 (PMC13026084; doi:10.3390/jcm15062158)
Supplement: Supplementary file 1 [file jcm-15-02158-s001.zip]

Archive with 3 entries (2 files):
- jcm-4166870-supplementary/
- jcm-4166870-supplementary/JBI - Supplementary Table S2.pdf
- jcm-4166870-supplementary/S1 PRISMA checklist interstitial.pdf
